# Supplementary material for: Amoebicidal Effect of COVID Box Molecules against Acanthamoeba: A Study of Cell Death
Source: Pharmaceuticals (Basel). 2024 Jun 20;17(6):808. doi: 10.3390/ph17060808 (PMC11206913; doi:10.3390/ph17060808)
Supplement: Supplementary file 1 [file pharmaceuticals-17-00808-s001.zip]

Archive with 2 entries (2 files):
- pharmaceuticals-3039689-Supplementary S1.pdf
- pharmaceuticals-3039689-Supplementary S2.pdf
